# Supplementary material for: Ni-MOF/g-C3N4 S-Scheme Heterojunction for Efficient Photocatalytic CO2 Reduction
Source: Materials (Basel). 2025 Jul 21;18(14):3419. doi: 10.3390/ma18143419 (PMC12300081; doi:10.3390/ma18143419)
Supplement: Supplementary file 1 [file materials-18-03419-s001.zip]

Archive with 1 entries (1 files):
- materials-3736159-supplementary.pdf
